# Supplementary material for: Extracellular Vesicles isolated from Mesenchymal Stromal Cells Modulate CD4+ T Lymphocytes Toward a Regulatory Profile
Source: Cells. 2020 Apr 23;9(4):1059. doi: 10.3390/cells9041059 (PMC7226573; doi:10.3390/cells9041059)
Supplement: Supplementary file 1 [file cells-09-01059-s001.zip]

Archive with 3 entries (3 files):
- FigS1.tiff
- Tables.tiff
- Video ly.avi
